# Supplementary material for: Identification and Characterization of LINE and SINE Retrotransposons in the African Hedgehog (Atelerix albiventris, Erinaceidae) and Their Association with 3D Genome Organization and Gene Expression
Source: Genes (Basel). 2025 Mar 29;16(4):397. doi: 10.3390/genes16040397 (PMC12026660; doi:10.3390/genes16040397)
Supplement: Supplementary file 1 [file genes-16-00397-s001.zip › Table S1.csv]

	ID	Length	Number	Class
22	rnd-1_family-140	132	23274	LINE
88	rnd-1_family-187	79	4384	SINE
54	rnd-4_family-59	251	7670	LINE
100	rnd-4_family-435	832	1897	LINE
102	rnd-4_family-1068	733	1734	LINE
121	rnd-5_family-1358	476	1475	LINE
138	rnd-5_family-550	981	1020	LINE
143	rnd-6_family-1344	411	973	LINE
147	rnd-5_family-259	63	473	SINE
165	DR0188009	5966	778	LINE
166	DR0187849	5800	778	LINE
176	DR0187830	279	151	SINE
176	rnd-6_family-195	330	707	LINE
180	DR0188050	196	123	SINE
184	rnd-6_family-1795	518	613	LINE
196	rnd-5_family-1618	463	540	LINE
201	rnd-1_family-337	208	17	SINE
202	rnd-1_family-322	123	11	SINE
202	DR0187847	6294	492	LINE
203	rnd-6_family-1116	2894	483	LINE
204	DR0187873	212	10	SINE
208	DF0001091	261	7	SINE
216	DR0187961	222	2	SINE
219	DR0187940	194	1	SINE
220	DR0187941	6555	424	LINE
230	rnd-6_family-3521	253	351	LINE
232	rnd-1_family-267	376	344	LINE
234	rnd-6_family-11498	355	340	LINE
235	rnd-6_family-2127	2609	338	LINE
240	rnd-6_family-1696	457	308	LINE
245	rnd-6_family-3252	517	295	LINE
246	rnd-6_family-73	714	294	LINE
253	rnd-6_family-2947	423	266	LINE
259	rnd-6_family-4519	356	250	LINE
263	rnd-6_family-10395	534	237	LINE
266	DR0187956	6171	230	LINE
269	rnd-6_family-2067	540	219	LINE
295	rnd-6_family-2843	519	155	LINE
296	DR0187787	1092	151	LINE
298	DR0188083	2610	147	LINE
301	rnd-6_family-2889	286	140	LINE
308	rnd-1_family-272	279	132	LINE
311	rnd-6_family-5310	523	125	LINE
313	rnd-6_family-1731	458	115	LINE
314	rnd-6_family-2141	468	112	LINE
339	rnd-6_family-5102	330	80	LINE
367	DR0187728	2877	40	LINE
379	DR0188066	3940	31	LINE
381	DF0001227	392	30	LINE
382	rnd-6_family-6361	372	29	LINE
384	DF0001272	256	28	LINE
394	DF0001094	378	22	LINE
412	DF0001086	512	13	LINE
413	DF0002200	312	11	LINE
416	DR0188071	2053	10	LINE
417	DR0187803	2114	10	LINE
420	DF0001301	271	9	LINE
424	DF0001087	371	7	LINE
428	DR0187887	1597	6	LINE
435	rnd-1_family-270	203	2	LINE
438	DR0187760	224	2	LINE
