# Supplementary material for: Identification and Characterization of LINE and SINE Retrotransposons in the African Hedgehog (Atelerix albiventris, Erinaceidae) and Their Association with 3D Genome Organization and Gene Expression
Source: Genes (Basel). 2025 Mar 29;16(4):397. doi: 10.3390/genes16040397 (PMC12026660; doi:10.3390/genes16040397)
Supplement: Supplementary file 1 [file genes-16-00397-s001.zip › Table S2.csv]

DEG	Gene_Description	GO_Terms	KEGG	InterPro	Panther	Pfam	Reactome	Pathway_Other	UniProt_ID
AA_009405.1	FAM26E: cation channel activity	GO:0003674,GO:0005215,GO:0005216,GO:0005261,GO:0005575,GO:0005623,GO:0005886,GO:0005887,GO:0006810,GO:0006811,GO:0006812,GO:0008150,GO:0008324,GO:0015075,GO:0015267,GO:0015318,GO:0016020,GO:0016021,GO:0022803,GO:0022838,GO:0022857,GO:0022890,GO:0031224,GO:0031226,GO:0034220,GO:0044425,GO:0044459,GO:0044464,GO:0051179,GO:0051234,GO:0055085,GO:0071944,GO:0098655	NA	IPR029569: Calcium	PTHR32261: CALCIUM	PF14798: Calcium	NA	NA	sp|A0A821VPS5|A0A821VPS5_9NEOB
AA_020233.1	structural molecule activity	GO:0003674,GO:0005198,GO:0005200,GO:0005575,GO:0005622,GO:0005623,GO:0005737,GO:0005829,GO:0005856,GO:0005882,GO:0006996,GO:0007010,GO:0007275,GO:0008150,GO:0008219,GO:0008544,GO:0009888,GO:0009913,GO:0009987,GO:0012501,GO:0016043,GO:0030154,GO:0030216,GO:0030855,GO:0031424,GO:0032501,GO:0032502,GO:0043226,GO:0043228,GO:0043229,GO:0043232,GO:0043588,GO:0044422,GO:0044424,GO:0044430,GO:0044444,GO:…	ko:K07604	IPR002957: Keratin,; IPR039008: Intermediate	PTHR23239: INTERMEDIATE	PF00038: Intermediate	NA	NA	sp|A0A821XN25|A0A821XN25_9NEOB
AA_020233.1	structural molecule activity	GO:0003674,GO:0005198,GO:0005200,GO:0005575,GO:0005622,GO:0005623,GO:0005737,GO:0005829,GO:0005856,GO:0005882,GO:0006996,GO:0007010,GO:0007275,GO:0008150,GO:0008219,GO:0008544,GO:0009888,GO:0009913,GO:0009987,GO:0012501,GO:0016043,GO:0030154,GO:0030216,GO:0030855,GO:0031424,GO:0032501,GO:0032502,GO:0043226,GO:0043228,GO:0043229,GO:0043232,GO:0043588,GO:0044422,GO:0044424,GO:0044430,GO:0044444,GO:…	ko:K07604	IPR002957: Keratin,; IPR039008: Intermediate	PTHR23239: INTERMEDIATE	PF00038: Intermediate	NA	NA	sp|A0A821XN25|A0A821XN25_9NEOB
AA_020233.1	structural molecule activity	GO:0003674,GO:0005198,GO:0005200,GO:0005575,GO:0005622,GO:0005623,GO:0005737,GO:0005829,GO:0005856,GO:0005882,GO:0006996,GO:0007010,GO:0007275,GO:0008150,GO:0008219,GO:0008544,GO:0009888,GO:0009913,GO:0009987,GO:0012501,GO:0016043,GO:0030154,GO:0030216,GO:0030855,GO:0031424,GO:0032501,GO:0032502,GO:0043226,GO:0043228,GO:0043229,GO:0043232,GO:0043588,GO:0044422,GO:0044424,GO:0044430,GO:0044444,GO:…	ko:K07604	IPR002957: Keratin,; IPR039008: Intermediate	PTHR23239: INTERMEDIATE	PF00038: Intermediate	NA	NA	sp|A0A821XN25|A0A821XN25_9NEOB
AA_020278.1	KRT34: structural molecule activity	GO:0003674,GO:0005198,GO:0005575,GO:0005622,GO:0005623,GO:0005737,GO:0005829,GO:0007275,GO:0008150,GO:0008219,GO:0008544,GO:0009888,GO:0009913,GO:0009987,GO:0012501,GO:0030154,GO:0030216,GO:0030855,GO:0031424,GO:0032501,GO:0032502,GO:0043588,GO:0044424,GO:0044444,GO:0044464,GO:0048513,GO:0048731,GO:0048856,GO:0048869,GO:0060429,GO:0070268	ko:K07604	IPR002957: Keratin,; IPR018039: Intermediate; IPR039008: Intermediate	PTHR23239: INTERMEDIATE	PF00038: Intermediate	NA	NA	sp|A0A821XMS2|A0A821XMS2_9NEOB
AA_024301.1	EGLN3: egl nine homolog 3	GO:0001666,GO:0003674,GO:0003824,GO:0005575,GO:0005622,GO:0005623,GO:0005634,GO:0005654,GO:0005737,GO:0005829,GO:0006082,GO:0006355,GO:0006357,GO:0006464,GO:0006520,GO:0006575,GO:0006807,GO:0006915,GO:0006919,GO:0006950,GO:0008150,GO:0008152,GO:0008219,GO:0009628,GO:0009889,GO:0009893,GO:0009987,GO:0010033,GO:0010468,GO:0010556,GO:0010604,GO:0010941,GO:0010942,GO:0010950,GO:0010952,GO:0012501,GO:…	ko:K09592	IPR005123: Oxoglutarate/iron-dependent; IPR044862: Prolyl	PTHR12907: EGL	PF13640: 2OG-Fe(II)	KAG1668137.1	NA	sp|A0A8D0H2S8|A0A8D0H2S8_SPHPU
AA_026619.1	DSG4: Component of intercellular desmosome junctions. Involved in the interaction of plaque proteins and intermediate filaments mediating cell-cell adhesion	GO:0001533,GO:0001942,GO:0003674,GO:0005488,GO:0005509,GO:0005575,GO:0005623,GO:0005886,GO:0005911,GO:0006355,GO:0006357,GO:0007154,GO:0007155,GO:0007165,GO:0007166,GO:0007167,GO:0007178,GO:0007275,GO:0008150,GO:0008219,GO:0008544,GO:0009719,GO:0009888,GO:0009889,GO:0009913,GO:0009987,GO:0010033,GO:0010468,GO:0010556,GO:0012501,GO:0016020,GO:0019219,GO:0019222,GO:0022404,GO:0022405,GO:0022610,GO:…	ko:K07597,ko:K07599	IPR000233: Cadherin,; IPR002126: Cadherin-like; IPR009122: Desmosomal; IPR015919: Cadherin-like; IPR020894: Cadherin; IPR027397: Catenin	PTHR24025: DESMOGLEIN	PF00028: Cadherin; PF01049: Cadherin,	NA	NA	sp|A0A8C3L6Z8|A0A8C3L6Z8_CHRPC
AA_027161.1	CREB3L1: Cyclic AMP-responsive element-binding protein 3-like protein 1	GO:0000976,GO:0001067,GO:0001158,GO:0002164,GO:0002165,GO:0002168,GO:0003002,GO:0003674,GO:0003676,GO:0003677,GO:0003690,GO:0003700,GO:0005488,GO:0005575,GO:0005622,GO:0005623,GO:0005634,GO:0005694,GO:0005700,GO:0006355,GO:0006357,GO:0007275,GO:0007389,GO:0007431,GO:0007435,GO:0007591,GO:0008150,GO:0008363,GO:0009653,GO:0009791,GO:0009887,GO:0009889,GO:0009891,GO:0009893,GO:0009953,GO:0010468,GO:…	ko:K09048	IPR004827: Basic-leucine; IPR046347: Basic-leucine	PTHR46004: CYCLIC	PF00170: bZIP	NA	ENSEEUP00000000586.1 ENSEEUG00000000666 CREB3L1 TF_bZIP	sp|A0A821KC46|A0A821KC46_9NEOB
AA_028322.1	NLRP10: NACHT domain	GO:0001817,GO:0001819,GO:0002682,GO:0002684,GO:0002791,GO:0002793,GO:0002819,GO:0002821,GO:0002822,GO:0002824,GO:0002825,GO:0002827,GO:0002831,GO:0002833,GO:0003674,GO:0003824,GO:0003924,GO:0005575,GO:0005622,GO:0005623,GO:0005737,GO:0005886,GO:0006950,GO:0006952,GO:0008150,GO:0009605,GO:0009607,GO:0009617,GO:0009620,GO:0016020,GO:0016462,GO:0016787,GO:0016817,GO:0016818,GO:0016887,GO:0017111,GO:…	ko:K22266	IPR004020: DAPIN; IPR007111: NACHT; IPR011029: Death-like; IPR027417: P-loop; IPR041075: NOD2,	PTHR45690: NACHT,	PF02758: PAAD/DAPIN/Pyrin; PF05729: NACHT; PF17779: NOD2	NA	NA	sp|A0A822IC67|A0A822IC67_9NEOB
AA_003621.1	CDH3: regulation of hair cycle by canonical Wnt signaling pathway	GO:0001817,GO:0001818,GO:0001894,GO:0001895,GO:0005575,GO:0005622,GO:0005623,GO:0005737,GO:0005886,GO:0005911,GO:0005912,GO:0005913,GO:0007154,GO:0007155,GO:0007165,GO:0007166,GO:0007267,GO:0007275,GO:0008150,GO:0008284,GO:0008544,GO:0009888,GO:0009889,GO:0009891,GO:0009893,GO:0009913,GO:0009966,GO:0009967,GO:0009987,GO:0010468,GO:0010604,GO:0010628,GO:0010646,GO:0010647,GO:0010837,GO:0010838,GO:…	ko:K05689,ko:K06796	IPR000233: Cadherin,; IPR002126: Cadherin-like; IPR015919: Cadherin-like; IPR027397: Catenin; IPR039808: Cadherin	PTHR24027: CADHERIN-23	PF00028: Cadherin; PF01049: Cadherin,	NA	NA	sp|A0A821Z9M4|A0A821Z9M4_9NEOB
AA_009405.1	FAM26E: cation channel activity	GO:0003674,GO:0005215,GO:0005216,GO:0005261,GO:0005575,GO:0005623,GO:0005886,GO:0005887,GO:0006810,GO:0006811,GO:0006812,GO:0008150,GO:0008324,GO:0015075,GO:0015267,GO:0015318,GO:0016020,GO:0016021,GO:0022803,GO:0022838,GO:0022857,GO:0022890,GO:0031224,GO:0031226,GO:0034220,GO:0044425,GO:0044459,GO:0044464,GO:0051179,GO:0051234,GO:0055085,GO:0071944,GO:0098655	NA	IPR029569: Calcium	PTHR32261: CALCIUM	PF14798: Calcium	NA	NA	sp|A0A821VPS5|A0A821VPS5_9NEOB
AA_009405.1	FAM26E: cation channel activity	GO:0003674,GO:0005215,GO:0005216,GO:0005261,GO:0005575,GO:0005623,GO:0005886,GO:0005887,GO:0006810,GO:0006811,GO:0006812,GO:0008150,GO:0008324,GO:0015075,GO:0015267,GO:0015318,GO:0016020,GO:0016021,GO:0022803,GO:0022838,GO:0022857,GO:0022890,GO:0031224,GO:0031226,GO:0034220,GO:0044425,GO:0044459,GO:0044464,GO:0051179,GO:0051234,GO:0055085,GO:0071944,GO:0098655	NA	IPR029569: Calcium	PTHR32261: CALCIUM	PF14798: Calcium	NA	NA	sp|A0A821VPS5|A0A821VPS5_9NEOB
AA_010439.1	--	--	--	--	--	--	--	--	--
AA_010921.1	KRTAP11-1: PMG protein	GO:0005575,GO:0005622,GO:0005623,GO:0005737,GO:0005829,GO:0007275,GO:0008150,GO:0008544,GO:0009888,GO:0009913,GO:0009987,GO:0030154,GO:0030216,GO:0030855,GO:0031424,GO:0032501,GO:0032502,GO:0043588,GO:0044424,GO:0044444,GO:0044464,GO:0048513,GO:0048731,GO:0048856,GO:0048869,GO:0060429	NA	IPR007659: Keratin,; IPR007951: Keratin-associated	PTHR23260: KERATIN	PF05287: PMG	NA	NA	sp|A0A822BF97|A0A822BF97_9NEOB
AA_011248.1	KCNMB1: Potassium large conductance calcium-activated channel, subfamily M, beta member 1	GO:0001101,GO:0001666,GO:0003008,GO:0003013,GO:0003018,GO:0003674,GO:0005215,GO:0005216,GO:0005227,GO:0005261,GO:0005267,GO:0005513,GO:0005575,GO:0005623,GO:0005886,GO:0005887,GO:0006810,GO:0006811,GO:0006812,GO:0006813,GO:0006950,GO:0007154,GO:0007267,GO:0007268,GO:0007568,GO:0008015,GO:0008076,GO:0008150,GO:0008324,GO:0009593,GO:0009628,GO:0009636,GO:0009987,GO:0010033,GO:0010035,GO:0010038,GO:…	ko:K04937	IPR003930: Potassium	PTHR10258: CALCIUM-ACTIVATED	PF03185: Calcium-activated	NA	NA	sp|A0A822FDT8|A0A822FDT8_9NEOB
AA_012513.1	SPEG: striated muscle preferentially expressed protein	GO:0001701,GO:0003674,GO:0003824,GO:0004672,GO:0005575,GO:0005622,GO:0005623,GO:0005634,GO:0005737,GO:0006464,GO:0006468,GO:0006793,GO:0006796,GO:0006807,GO:0007275,GO:0007507,GO:0007517,GO:0008150,GO:0008152,GO:0008285,GO:0009790,GO:0009792,GO:0009888,GO:0009987,GO:0014706,GO:0016301,GO:0016310,GO:0016740,GO:0016772,GO:0016773,GO:0019538,GO:0030016,GO:0030017,GO:0030018,GO:0030154,GO:0031674,GO:…	ko:K08809	IPR003598: Immunoglobulin; IPR003599: Immunoglobulin; IPR007110: Immunoglobulin-like; IPR013098: Immunoglobulin; IPR013783: Immunoglobulin-like; IPR036179: Immunoglobulin-like	PTHR47633: IMMUNOGLOBULIN	PF07679: Immunoglobulin	NA	NA	sp|A0A7L0CJ30|A0A7L0CJ30_9CHAR
AA_012513.1	SPEG: striated muscle preferentially expressed protein	GO:0001701,GO:0003674,GO:0003824,GO:0004672,GO:0005575,GO:0005622,GO:0005623,GO:0005634,GO:0005737,GO:0006464,GO:0006468,GO:0006793,GO:0006796,GO:0006807,GO:0007275,GO:0007507,GO:0007517,GO:0008150,GO:0008152,GO:0008285,GO:0009790,GO:0009792,GO:0009888,GO:0009987,GO:0014706,GO:0016301,GO:0016310,GO:0016740,GO:0016772,GO:0016773,GO:0019538,GO:0030016,GO:0030017,GO:0030018,GO:0030154,GO:0031674,GO:…	ko:K08809	IPR003598: Immunoglobulin; IPR003599: Immunoglobulin; IPR007110: Immunoglobulin-like; IPR013098: Immunoglobulin; IPR013783: Immunoglobulin-like; IPR036179: Immunoglobulin-like	PTHR47633: IMMUNOGLOBULIN	PF07679: Immunoglobulin	NA	NA	sp|A0A7L0CJ30|A0A7L0CJ30_9CHAR
AA_013182.1	GPRC5D: G-protein coupled receptor activity	GO:0005575,GO:0005623,GO:0005886,GO:0007154,GO:0007165,GO:0007186,GO:0007275,GO:0008150,GO:0008544,GO:0009888,GO:0009913,GO:0009987,GO:0016020,GO:0023052,GO:0030154,GO:0030216,GO:0030855,GO:0031424,GO:0032501,GO:0032502,GO:0042303,GO:0042633,GO:0043588,GO:0044464,GO:0048513,GO:0048731,GO:0048856,GO:0048869,GO:0050789,GO:0050794,GO:0050896,GO:0051716,GO:0060429,GO:0065007,GO:0071944	ko:K04621	IPR017978: GPCR	PTHR14511: G	PF00003: 7	NA	NA	sp|A0A8C8R6E8|A0A8C8R6E8_9SAUR
AA_013182.1	GPRC5D: G-protein coupled receptor activity	GO:0005575,GO:0005623,GO:0005886,GO:0007154,GO:0007165,GO:0007186,GO:0007275,GO:0008150,GO:0008544,GO:0009888,GO:0009913,GO:0009987,GO:0016020,GO:0023052,GO:0030154,GO:0030216,GO:0030855,GO:0031424,GO:0032501,GO:0032502,GO:0042303,GO:0042633,GO:0043588,GO:0044464,GO:0048513,GO:0048731,GO:0048856,GO:0048869,GO:0050789,GO:0050794,GO:0050896,GO:0051716,GO:0060429,GO:0065007,GO:0071944	ko:K04621	IPR017978: GPCR	PTHR14511: G	PF00003: 7	NA	NA	sp|A0A8C8R6E8|A0A8C8R6E8_9SAUR
AA_018661.1	ENC1: proteasomal ubiquitin-independent protein catabolic process	GO:0000151,GO:0000228,GO:0000785,GO:0000790,GO:0005575,GO:0005622,GO:0005623,GO:0005634,GO:0005654,GO:0005694,GO:0005730,GO:0005737,GO:0005856,GO:0006417,GO:0006464,GO:0006508,GO:0006807,GO:0007275,GO:0007399,GO:0008150,GO:0008152,GO:0009056,GO:0009057,GO:0009889,GO:0009890,GO:0009892,GO:0009987,GO:0010468,GO:0010498,GO:0010499,GO:0010556,GO:0010558,GO:0010605,GO:0010608,GO:0010629,GO:0010720,GO:…	ko:K10461,ko:K10462	IPR000210: BTB/POZ; IPR006652: Kelch; IPR011333: SKP1/BTB/POZ; IPR011705: BTB/Kelch-associated; IPR015915: Kelch-type; IPR030562: Ectoderm-neural; IPR047097: Ectoderm-neural	PTHR24412: KELCH	PF00651: BTB/POZ; PF01344: Kelch; PF07707: BTB	ACC61358.1	ENSEEUP00000007333.1 ENSEEUG00000008049 ZBTB7C ZBTB	sp|A0A822ESM9|A0A822ESM9_9NEOB
AA_020233.1	KRT39: structural molecule activity	GO:0003674,GO:0005198,GO:0005200,GO:0005575,GO:0005622,GO:0005623,GO:0005737,GO:0005829,GO:0005856,GO:0005882,GO:0006996,GO:0007010,GO:0007275,GO:0008150,GO:0008219,GO:0008544,GO:0009888,GO:0009913,GO:0009987,GO:0012501,GO:0016043,GO:0030154,GO:0030216,GO:0030855,GO:0031424,GO:0032501,GO:0032502,GO:0043226,GO:0043228,GO:0043229,GO:0043232,GO:0043588,GO:0044422,GO:0044424,GO:0044430,GO:0044444,GO:…	ko:K07604	IPR002957: Keratin,; IPR039008: Intermediate	PTHR23239: INTERMEDIATE	PF00038: Intermediate	NA	NA	sp|A0A821XN25|A0A821XN25_9NEOB
AA_026313.1	AZGP1: Belongs to the MHC class I family	GO:0001580,GO:0003008,GO:0003674,GO:0003824,GO:0004518,GO:0004540,GO:0005215,GO:0005575,GO:0005576,GO:0005615,GO:0005623,GO:0005886,GO:0006139,GO:0006725,GO:0006807,GO:0006810,GO:0007155,GO:0007600,GO:0007606,GO:0008104,GO:0008150,GO:0008152,GO:0008285,GO:0008320,GO:0008565,GO:0009593,GO:0009987,GO:0015031,GO:0015833,GO:0016020,GO:0016070,GO:0016787,GO:0016788,GO:0022610,GO:0022857,GO:0022884,GO:…	NA	IPR001039: MHC; IPR003597: Immunoglobulin; IPR007110: Immunoglobulin-like; IPR011161: MHC; IPR011162: MHC; IPR013783: Immunoglobulin-like; IPR036179: Immunoglobulin-like; IPR037055: MHC	PTHR16675: MHC	PF00129: Class; PF07654: Immunoglobulin	NA	NA	sp|A0A822FRM7|A0A822FRM7_9NEOB
AA_027002.1	THRSP: regulation of triglyceride biosynthetic process	GO:0003674,GO:0005488,GO:0005515,GO:0005575,GO:0005622,GO:0005623,GO:0005634,GO:0005654,GO:0005737,GO:0005829,GO:0006629,GO:0006810,GO:0006811,GO:0006820,GO:0006839,GO:0006853,GO:0006869,GO:0008150,GO:0008152,GO:0009889,GO:0010866,GO:0010876,GO:0015711,GO:0015718,GO:0015849,GO:0015908,GO:0015909,GO:0019216,GO:0019222,GO:0031323,GO:0031326,GO:0031974,GO:0031981,GO:0032365,GO:0033036,GO:0034220,GO:…	NA	IPR009786: Spot	PTHR14315: SPOT14	PF07084: Thyroid	NA	NA	sp|A0A822GIW0|A0A822GIW0_9NEOB
AA_027161.1	CREB3L1: Cyclic AMP-responsive element-binding protein 3-like protein 1	GO:0000976,GO:0001067,GO:0001158,GO:0002164,GO:0002165,GO:0002168,GO:0003002,GO:0003674,GO:0003676,GO:0003677,GO:0003690,GO:0003700,GO:0005488,GO:0005575,GO:0005622,GO:0005623,GO:0005634,GO:0005694,GO:0005700,GO:0006355,GO:0006357,GO:0007275,GO:0007389,GO:0007431,GO:0007435,GO:0007591,GO:0008150,GO:0008363,GO:0009653,GO:0009791,GO:0009887,GO:0009889,GO:0009891,GO:0009893,GO:0009953,GO:0010468,GO:…	ko:K09048	IPR004827: Basic-leucine; IPR046347: Basic-leucine	PTHR46004: CYCLIC	PF00170: bZIP	NA	ENSEEUP00000000586.1 ENSEEUG00000000666 CREB3L1 TF_bZIP	sp|A0A821KC46|A0A821KC46_9NEOB
AA_027161.1	CREB3L1: Cyclic AMP-responsive element-binding protein 3-like protein 1	GO:0000976,GO:0001067,GO:0001158,GO:0002164,GO:0002165,GO:0002168,GO:0003002,GO:0003674,GO:0003676,GO:0003677,GO:0003690,GO:0003700,GO:0005488,GO:0005575,GO:0005622,GO:0005623,GO:0005634,GO:0005694,GO:0005700,GO:0006355,GO:0006357,GO:0007275,GO:0007389,GO:0007431,GO:0007435,GO:0007591,GO:0008150,GO:0008363,GO:0009653,GO:0009791,GO:0009887,GO:0009889,GO:0009891,GO:0009893,GO:0009953,GO:0010468,GO:…	ko:K09048	IPR004827: Basic-leucine; IPR046347: Basic-leucine	PTHR46004: CYCLIC	PF00170: bZIP	NA	ENSEEUP00000000586.1 ENSEEUG00000000666 CREB3L1 TF_bZIP	sp|A0A821KC46|A0A821KC46_9NEOB
AA_027161.1	CREB3L1: Cyclic AMP-responsive element-binding protein 3-like protein 1	GO:0000976,GO:0001067,GO:0001158,GO:0002164,GO:0002165,GO:0002168,GO:0003002,GO:0003674,GO:0003676,GO:0003677,GO:0003690,GO:0003700,GO:0005488,GO:0005575,GO:0005622,GO:0005623,GO:0005634,GO:0005694,GO:0005700,GO:0006355,GO:0006357,GO:0007275,GO:0007389,GO:0007431,GO:0007435,GO:0007591,GO:0008150,GO:0008363,GO:0009653,GO:0009791,GO:0009887,GO:0009889,GO:0009891,GO:0009893,GO:0009953,GO:0010468,GO:…	ko:K09048	IPR004827: Basic-leucine; IPR046347: Basic-leucine	PTHR46004: CYCLIC	PF00170: bZIP	NA	ENSEEUP00000000586.1 ENSEEUG00000000666 CREB3L1 TF_bZIP	sp|A0A821KC46|A0A821KC46_9NEOB
AA_028166.1	LYVE1: hyaluronic acid binding	GO:0003674,GO:0004888,GO:0005488,GO:0005539,GO:0005540,GO:0005575,GO:0005623,GO:0005886,GO:0005887,GO:0006022,GO:0006026,GO:0006027,GO:0006082,GO:0006807,GO:0006950,GO:0007154,GO:0007155,GO:0007160,GO:0007165,GO:0008150,GO:0008152,GO:0009056,GO:0009057,GO:0009611,GO:0009653,GO:0009987,GO:0016020,GO:0016021,GO:0016054,GO:0019752,GO:0022610,GO:0023052,GO:0030203,GO:0030212,GO:0030214,GO:0031224,GO:…	ko:K19012	IPR000538: Link; IPR016186: C-type; IPR016187: C-type; IPR043210: CD44	PTHR10225: HYALURONAN	PF00193: Extracellular	NA	NA	sp|A0A822HSN0|A0A822HSN0_9NEOB
